# Supplementary material for: PKN1 Exerts Neurodegenerative Effects in an In Vitro Model of Cerebellar Hypoxic–Ischemic Encephalopathy via Inhibition of AKT/GSK3β Signaling
Source: Biomolecules. 2023 Oct 31;13(11):1599. doi: 10.3390/biom13111599 (PMC10669522; doi:10.3390/biom13111599)
Supplement: Supplementary file 1 [file biomolecules-13-01599-s001.zip]

Archive with 1 entries (1 files):
- biomolecules-2664949-supplementary.pdf
